# Supplementary material for: Mycotoxins: A comprehensive review of its global trends in major cereals, advancements in chromatographic detections and future prospectives
Source: Food Chem X. 2025 Mar 13;27:102350. doi: 10.1016/j.fochx.2025.102350 (PMC11984607; doi:10.1016/j.fochx.2025.102350)
Supplement: Supplementary file 1 — Supplementary material [file mmc1.xlsx]

## Sheet: Table S1-Asia
Mycotoxins	Matrix	Samples/Positive	Incidence (%)	Concentration Range (µg/kg)	Sample source	Country	Year	DOI
AFB1	Wheat	0/30	0	n.d	Market	China	2022	10.1016/j.foodchem.2021.132020
AFB1	Wheat Flour	144/180	80	0.01-0.05	Manufacturer	Iran	2021	10.1080/03067319.2019.1676421
AFB1	Wheat flour	10/30	33	n.d-3.01	Shops, domestic	Pakistan	2019	10.21743/pjaec/2019.12.23
AFB1	Wheat	166/300	55	1.05-7.36	Warehouse	Lebanon	2020	10.4315/JFP-20-110
AFB1	Wheat bran	54/60	90	0.06-0.99	Manufacturer	Iran	2021	10.1080/03067319.2019.1676421
AFB1	Wheat flour	65/108	60	0.14-7.34	Flour factories	Iran	2023	10.1080/03067319.2021.2011254
AFB1	Corn	37/116	32	<2->100	Household, markets, seeds producers	Timor-Leste	2019	https://doi.org/10.1038/s41598-019-49584-1
AFB1	Maize	57/189	30	n.d-1572	Retail market, Household	Viet Nam	2020	10.1016/j.foodcont.2020.107108
AFB1	Maize & Maize flour	0/283	0	_	Local market	China	2020	10.1080/19393210.2019.1570976
AFB1	Rice	19/192	9.8	0.2-3.3	Farms and Market	China	2022	10.1016/j.foodchem.2022.133598
AFB1	Rice	27/50	54	n.d-20.34	Local shops	India	2024	10.1080/19440049.2024.2339369
AFB1	Rice	13/144	9	n.d-93	Retail market, Household	Viet Nam	2020	10.1016/j.foodcont.2020.107108
AFB1	Rice	48/128	38	Not given	Retail markets	UAE	2022	10.3390/ijerph192215000
AFB1	Rice	46/100	46	n.d-184.77	Retail Market	Iran	2021	https://doi.org/10.1016/j.toxrep.2021.11.008
AFB2	Maize	0/30	0	n.d	Market	China	2022	10.1016/j.foodchem.2021.132020
AFB2	Rice	17/50	34	n.d-1.54	Local shops	India	2024	10.1080/19440049.2024.2339369
AFB2	Wheat	0/30	0	n.d	Market	China	2022	10.1016/j.foodchem.2021.132020
AFB2	Wheat	0/30	0	n.d	Market	China	2022	10.1016/j.foodchem.2021.132020
AFB2	Wheat flour	56/108	51.85	0.11-0.93	Flour factories	Iran	2023	10.1080/03067319.2021.2011254
AFG1	Maize	0/30	0	n.d	Market	China	2022	10.1016/j.foodchem.2021.132020
AFG1	Wheat	0/30	0	n.d	Market	China	2022	10.1016/j.foodchem.2021.132020
AFG1	Wheat flour	21/108	19.44	0.14-0.42	Flour factories	Iran	2023	10.1080/03067319.2021.2011254
AFG1	Rice	0/50	0	0	Local shops	India	2024	10.1080/19440049.2024.2339369
AFG2	Maize	0/30	0	_	Market	China	2022	10.1016/j.foodchem.2021.132020
AFG2	Maize	0/30	0	n.d	Market	China	2022	10.1016/j.foodchem.2021.132020
AFG2	Wheat flour	19/108	17.59	0.10-0.35	Flour factories	Iran	2023	10.1080/03067319.2021.2011254
AFG2	Rice	0/50	0	0	Local shops	India	2024	10.1080/19440049.2024.2339369
AFTs	Rice	27/50	54	n.d-21.89	Local shops	India	2024	10.1080/19440049.2024.2339369
AFTs	Rice	10/14	71	n.d-3.50	Local markets	Qatar	2022	https://doi.org/10.3390/toxins14060404
AFTs	Rice	9/18	50	2.0-.8.1	Supermarkets	Palestine	2022	10.1080/19393210.2022.2046650
AFTs	Rice	40/100	40	205.02	Retail Market	Iran	2021	https://doi.org/10.1016/j.toxrep.2021.11.008
AFTs	Wheat	7/17	41	n.d-3.14	Local markets	Qatar	2022	https://doi.org/10.3390/toxins14060404
AFTs	Wheat flour	0/6	0	0	Supermarkets	Palestine	2022	10.1080/19393210.2022.2046650
AFTs	Wheat flour	7/17	41	2.0.8.1	Supermarkets	Palestine	2022	10.1080/19393210.2022.2046650
AFTS	Wheat flour	43/108	40	0.34–7.61	Flour factories	Iran	2023	10.1080/03067319.2021.2011254
AFTs	Maize	35/45	78	1.52-91.24	Local market/shops, farmer	Nepal	2022	10.3390/microbiolres13020021
AFTs	Maize	13/13	100	1.93-6.7	Local markets	Qatar	2022	https://doi.org/10.3390/toxins14060404
AFTs	Corn	86/665	13	n.d-482	Different sources	China	2020	10.3389/fvets.2022.1016528
AFTs	Maize	93/347	26	n.d-331	_	China	2022	https://doi.org/10.3389/fvets.2022.929904
AFTs	Maize	93/135	69	14.50-92.36	Fields & research stations	Pakistan	2022	10.1080/03067319.2021.2011254
AFTs	Maize	54/107	50.5	3-1663	Municipalities	Philippines	2023	10.1111/jph.13205
DON	Maize & Maize flour	99/283	35	n.d-1570	Local market	China	2019	10.1080/19393210.2019.1570976
DON	Maize & maize flour	3/15	20	n.d-11.83	Retail stores and supermarkets	Indonesia	2024	https://doi.org/10.26656/fr.2017.8(2).447
DON	Maize meal	-/1750	80.9	_	Fields	China	2020	10.1007/s12550-020-00406-8
DON	Maize silage	199/200	100	n.d-3587	Dairy farms	China	2022	10.3390/toxins14040241
DON	Maize	45/45	100	110-520	Local market/shops, farmer	Nepal	2022	10.3390/microbiolres13020021
DON	Maize	38/86	44.2	11.7-154	Fields	China	2023	10.1094/PDIS-01-22-0024-RE
DON	Maize	63/100	63	_	Farmers &local shops	Pakistan	2020	DOI: http://dx.doi.org/10.30848/PJB2020-6(3)
DON	Maize	2/15	13	313–331	Factories and market	Turkey	2020	10.1016/j.foodcont.2019.106982
DON	Corn	144/270	53.33	50-2967	Shops, Markets	Pakistan	2020	10.3390/ijerph17155602
DON	Corn	539/1220	44.2	25–6660.5	Market, Farmers	Pakistan	2021	10.3390/toxins13050296
DON	Maize	605/606	99.83	n.d-4300.7	Farmers	China	2020	https://doi.org/10.3390/toxins12030200
DON	Maize	6/7	86	n.d-123.15	Retailers, super and local markets	South Korea	2024	https://doi.org/10.1016/j.foodchem.2023.137624
DON	Rice	-/2170	26.3	_	Fields	China	2020	10.1007/s12550-020-00406-8
DON	Rice	3/122	2.5	10.8-35.2	Fields	China	2023	10.1094/PDIS-01-22-0024-RE
DON	Rice	12/12	100	0.08-0.34	Supermarket	China	2023	10.1016/j.jfp.2022.100022
DON	Rice	7/20	35	3.27-11.18	Retailers, super and local markets	South Korea	2024	https://doi.org/10.1016/j.foodchem.2023.137624
DON	Rice	16/100	16	153.02	Retail Market	Iran	2021	https://doi.org/10.1016/j.toxrep.2021.11.008
DON	Paddy rice	4/20	35	136-256	Factories and market	Turkey	2020	10.1016/j.foodcont.2019.106982
DON	Wheat	370/370	100	109.6–86255.1	Farmers	China	2019	10.1016/j.foodcont.2018.09.006
DON	Wheat	910/1010	90.11	< 4 - 3070	Farmers	China	2022
DON	Wheat	12/12	100	n.d-6.96	Supermarket	China	2023	10.1016/j.jfp.2022.100022
DON	Wheat	81/103	78.6	25.1-7450	Fields	China	2023	10.1094/PDIS-01-22-0024-RE
DON	Wheat	195/449	43.42	50-2145	Shops, Markets	Pakistan	2020	10.3390/ijerph17155602
DON	Wheat	8/50	26	58-1092	Factories and market	Turkey	2020	10.1016/j.foodcont.2019.106982
DON	Wheat	56/100	56	_	Farmers &local shops	Pakistan	2020	DOI: http://dx.doi.org/10.30848/PJB2020-6(3)
DON	Wheat	579/579	100	12.16-6436.11	Farmers	China	2020	https://doi.org/10.3390/toxins12030200
DON	Wheat flour	_	75	0.8-371.4	Flours market	China	2022	10.3390/toxins14110748
DON	Wheat flour	-/10192	77.5	_	Fields	China	2020	10.1007/s12550-020-00406-8
DON	Wheat flour	3/50	6	92-151	Factories and market	Turkey	2020	10.1016/j.foodcont.2019.106982
DON	Wheat flour	4/10	40	5.31-65.48	Retailers, super and local markets	South Korea	2024	https://doi.org/10.1016/j.foodchem.2023.137624
DON	Wheat grain	307/321	95.6	n.d-8116	Fields	China	2023	10.3390/toxins15060389
FB1	Maize	6/7	86	75.83-499.58	Retailers, super and local markets	South Korea	2024	https://doi.org/10.1016/j.foodchem.2023.137624
FB1	Maize	30/20	67	1.89-3.86	Market	China	2022	10.1016/j.foodchem.2021.132020
FB1	Maize/ maize-based products	47/58	81	n.d-24890	Farms and local market	China	2019	10.1080/19393210.2018.1564371
FB1	Maize & Maize flour	135/283	48	n.d-9845	Local market	China	2019	10.1080/19393210.2019.1570976
FB1	Raw maize	47/58	81	n.d-24900	Farms and Market	China	2022	10.1016/j.foodchem.2022.133598
FB1	Maize silage	144/200	72	n.d-558	Dairy farms	China	2022	10.3390/toxins14040241
FB1	Miaze	63/189	33.33	n.d-1662	Retail market, Household	Viet Nam	2020	10.1016/j.foodcont.2020.107108
FB1	Maize & maize flour	10/15	66	_	Retail stores and supermarkets	Indonesia	2024
FB1	Wheat	41/1010	4.05		Farmers	China	2022	https://doi.org/10.1016/j.foodchem.2023.137624
FB1	Wheat flour	0/10	0	n.d	Retailers, super and local markets	South Korea	2024	10.4315/0362-028X.JFP-19-361
FB1	Wheat flour	20/22	90.9	4-1390	Supermarkets, stores, and vendors	Pakistan	2020	10.3390/toxins14110748
FB1	Wheat flour	_	0.7	31.2-1260.4	Flours market	China	2022	10.4315/0362-028X.JFP-19-361
FB1	Wheat grain	31/36	86.11	4-1560	Supermarkets, stores, and vendors	Pakistan	2020
FB1	Rice	1/20	5	n.d-6.48	Retailers, super and local markets	South Korea	2024	https://doi.org/10.1016/j.foodchem.2023.137624
FB1	Rice	62/100	62	608.21	Retail Market	Iran	2021	https://doi.org/10.1016/j.toxrep.2021.11.008
FB2	Maize	6/7	86	14.5-98.06	Retailers, super and local markets	South Korea	2024	https://doi.org/10.1016/j.foodchem.2023.137624
FB2	Maize/ maize-based products	36/58	62	n.d-5503	Farms and local market	China	2019	10.1080/19393210.2018.1564371
FB2	Maize & Maize flour	66/283	23	n.d-2307	Local market	China	2019	10.1080/19393210.2019.1570976
FB2	Maize silage	120/200	60	n.d-198	Dairy farms	China	2022	10.3390/toxins14040241
FB2	Maize & maize flour	10/15	66	_	Retail stores and supermarkets	Indonesia	2024	https://doi.org/10.26656/fr.2017.8(2).447
FB2	Rice	3/20	15	2.76-3.85	Retailers, super and local markets	South Korea	2024	https://doi.org/10.1016/j.foodchem.2023.137624
FB2	Wheat	30/20	67	1.81-3.42	Market	China	2022	10.1016/j.foodchem.2021.132020
FB2	Wheat flour	0/10	0	n.d	Retailers, super and local markets	South Korea	2024	https://doi.org/10.1016/j.foodchem.2023.137624
FB3	Maize silage	65/200	32	n.d-79.5	Dairy farms	China	2022	10.3390/toxins14040241
FB3	Maize	6/7	86	11.67-75.20	Retailers, super and local markets	South Korea	2024	https://doi.org/10.1016/j.foodchem.2023.137624
FB3	Maize & Maize flour	60/283	21	n.d-1090	Local market	China	2019	10.1080/19393210.2019.1570976
FB3	Wheat flour	0/10	0	n.d	Retailers, super and local markets	South Korea	2024	https://doi.org/10.1016/j.foodchem.2023.137624
FB3			0
FB3	Rice	0/20	0	n.d	Retailers, super and local markets	South Korea	2024	https://doi.org/10.1016/j.foodchem.2023.137624
TFU	Maize silage	755/910	83	n.d-38563	_	China	2022	10.3390/toxins14040241
TFU	Maize	317/347	91.13	n.d-18320	_	China	2023	https://doi.org/10.3389/fvets.2022.929904
TFU	Maize	34/45	76	200-4180	Local market/shops, farmer	Nepal	2022	10.3390/microbiolres13020021
TFU	Corn	412/665	62	n.d-23480	Different sources	China	2020	10.3389/fvets.2022.1016528
TFU	Corn flour	44/44	100	1000	Market	Japan	2020	10.3358/shokueishi.61.119
TFU	Corn snacks	66/66	100	45	Market	Japan	2020	10.3358/shokueishi.61.120
TFU	Wheat	21/72	29	n.d-710	Different sources	China	2020	10.3389/fvets.2022.1016528
OTA	Wheat	17/17	100	1.91-2.79	Local markets	Qatar	2022	https://doi.org/10.3390/toxins14060404
OTA	Wheat	2/72	3	n.d-4.0	Different sources	China	2020	10.3389/fvets.2022.1016528
OTA	Wheat flour	_	2.7	0.2-1.0	Flours market	China	2022	10.3390/toxins14110748
OTA	Wheat	145/300	48	0.51-9.71	Warehouse	Lebanon	2020	10.4315/JFP-20-111
			38.425
OTA	Maize	13/13	100	1.57-2.58	Local markets	Qatar	2022	https://doi.org/10.3390/toxins14060404
OTA	Maize	82/135	61	0.1-56.	Fields & research stations	Pakistan	2022	10.1080/03067319.2021.2011254
OTA	Miaze	26/189	13.75	n.d-126	Retail market, Household	Viet Nam	2020	10.1016/j.foodcont.2020.107108
OTA	Maize	28/45	62	1.3.22	Local market/shops, farmer	Nepal	2022	10.3390/microbiolres13020021
OTA	Maize & Maize flour	2/283	1	_	Local market	China	2021	10.1080/19393210.2019.1570976
OTA	Corn	5/115	4	n.d-4.0	Different sources	China	2020	10.3389/fvets.2022.1016528
OTA	Rice	69/100	69	46.79	Retail Market	Iran	2021	https://doi.org/10.1016/j.toxrep.2021.11.008
OTA	Rice	14/14	100	1.84-2.91	Local markets	Qatar	2022	https://doi.org/10.3390/toxins14060404
OTA	Rice	2/10	20	0.3-5.6	Supermarkets	Palestine	2022	10.1080/19393210.2022.2046650
ZEN	Miaze	36/189	19.04	n.d-212	Retail market, Household	Viet Nam	2020	10.1016/j.foodcont.2020.107108
ZEN	Maize	34/45	76	11.12-69.52	Local market/shops, farmer	Nepal	2022	10.3390/microbiolres13020021
ZEN	Maize silage	159/200	69	n.d-832	Dairy farms	China	2022	10.3390/toxins14040241
ZEN	Maize	4/7	57	2.54-12.68	Retailers, super and local markets	South Korea	2024	https://doi.org/10.1016/j.foodchem.2023.137624
ZEN	Maize	277/347	79.82	n.d-3017	_	China	2024	https://doi.org/10.3389/fvets.2022.929904
ZEN	Maize & Maize flour	84/283	30	n.d-721	Local market	China	2019	10.1080/19393210.2019.1570976
ZEN	Corn	279/665	42	n.d-1307	Different sources	China	2020	10.3389/fvets.2022.1016528
ZEN	Corn	28/40	70	3.2-743.2	-	China	2020	10.3390/toxins12080521
ZEN	Corn flour	21/24	88	0.5-536	Supermarkets and retail stores	Korea	2023	10.1080/19440049.2023.2195950
ZEN	Maize	3/15	20	18–337	Factories and market	Turkey	2020	10.1016/j.foodcont.2019.106982
ZEN	Maize silage	719/910	79	n.d-10467	-	China	2022	10.3390/toxins14040241
ZEN	Rice flour	2/10	20	0.8-2.8	Supermarkets and retail stores	Korea	2023	10.1080/19440049.2023.2195950
ZEN	Rice	39/100	39	n.d	Retail Market	Iran	2021	https://doi.org/10.1016/j.toxrep.2021.11.008
ZEN	Rice	4/20	20	0.63-6.46	Retailers, super and local markets	South Korea	2024	https://doi.org/10.1016/j.foodchem.2023.137624
ZEN	Paddy rice	9/20	55	18.1-256	Factories and market	Turkey	2020	10.1016/j.foodcont.2019.106982
ZEN	Wheat	30/72	42	n.d-116	Different sources	China	2020	10.3389/fvets.2022.1016528
ZEN	Wheat	254/370	69	0.3–1091.4	Farmers	China	2019	10.1016/j.foodcont.2018.09.006
ZEN	Wheat	2/50	4	17.2-23	Factories and market	Turkey	2020	10.1016/j.foodcont.2019.106982
ZEN	Wheat	111/26	49	n.d-619	-	China	2022	10.3390/toxins14040241
ZEN	Wheat	8/19	37	3.0-117.5	-	China	2020	10.3390/toxins12080521
ZEN	Wheat flour	17/39	44	6.8-21.3	-	China	2020	10.3390/toxins12080521
ZEN	Wheat flour	8/24	33	0.6-2.3	Supermarkets and retail stores	Korea	2023	10.1080/19440049.2023.2195950
ZEN	Wheat flour	1/10	10	n.d-5.04	Retailers, super and local markets	South Korea	2024	https://doi.org/10.1016/j.foodchem.2023.137624
ZEN	Wheat grain	172/321	53.6	n.d-220	Fields	China	2023	10.3390/toxins15060389
ZEN	Wheat flour	2/50	4	51.6-54.6	Factories and market	Turkey	2020	10.1016/j.foodcont.2019.106982
ZEN	Wheat flour	_	40	0.2-5.7	Flours market	China	2022	10.3390/toxins14110748

## Sheet: Table S2-Europe
Mycotoxins	Matrix	Samples/Positive	Incidence (%)	Concentration Range (µg/kg)	Sample source	Country	Year	DOI
AFB1	Maize	9/98	9.2	0.87-124.1	Grain store	Spain	2020	https://doi.org/10.1016/j.foodcont.2020.107370
AFB1	Maize flour	32/15	47	0.28-28.15	Supermarkets	Serbia	2021	https://doi.org/10.1016/j.fct.2021.112116
AFB1	Maize	6/6	100	0.5-8.5	Local marktet	Greece	2020	https://doi.org/10.1007/s00003-019-01231-7
AFB1	Maize	0/15	0	n.d	Fields	Croatia	2024	https://doi.org/10.1515/opag-2022-0376
AFB1	Rice	2/9	22	n.d-1.62	Supermarkets	Spain	2022	https://doi.org/10.1016/j.foodchem.2022.133611
AFB1	Rice	2/26	7.7	n.d-0.4	Local marktet	Greece	2020	https://doi.org/10.1007/s00003-019-01231-7
AFB1	Wheat	0/21	0	n.d	Fields	Croatia	2024	https://doi.org/10.1515/opag-2022-0376
AFB1	Wheat	4/18	22.2	n.d-0.9	Local marktet	Greece	2020	https://doi.org/10.1007/s00003-019-01231-7
AFB2	Maize	6/6	100	0.1-0.9	Local marktet	Greece	2020	https://doi.org/10.1007/s00003-019-01231-7
AFB2	Maize	9/98	9.2	0.31-8.85	Grain store	Spain	2020	https://doi.org/10.1016/j.foodcont.2020.107370
AFB2	Rice	4/26	15.4	n.d	Local marktet	Greece	2020	https://doi.org/10.1007/s00003-019-01231-7
AFB2	Rice	0	0	n.d	Supermarkets	Spain	2022	https://doi.org/10.1016/j.foodchem.2022.133611
AFB2	Rice	9/41	22	0.17-1.60	Supermarkets	Serbia	2021	https://doi.org/10.1016/j.fct.2021.112116
AFB2	Wheat	8/18	44.4	n.d-0.1	Local marktet	Greece	2020	https://doi.org/10.1007/s00003-019-01231-7
AFG1	Maize	4/6	66.7	n.d-2.0	Local marktet	Greece	2020	https://doi.org/10.1007/s00003-019-01231-7
AFG1	Maize	1/98	0	n.d	Grain store	Spain	2020	https://doi.org/10.1016/j.foodcont.2020.107370
AFG1	Rice	6/26	23.1	n.d-0.6	Local marktet	Greece	2020	https://doi.org/10.1007/s00003-019-01231-7
AFG1	Rice	0	0	n.d	Supermarkets	Spain	2022	https://doi.org/10.1016/j.foodchem.2022.133611
AFG1	Wheat	6/18	33.3	n.d-1.1	Local marktet	Greece	2020	https://doi.org/10.1007/s00003-019-01231-7
AFG2	Maize	6/6	100	0.7-1.9	Local marktet	Greece	2020	https://doi.org/10.1007/s00003-019-01231-7
AFG2	Maize	2/98	2	4.5-5.6	Grain store	Spain	2020	https://doi.org/10.1016/j.foodcont.2020.107370
AFG2	Rice	0	0	n.d	Supermarkets	Spain	2022	https://doi.org/10.1016/j.foodchem.2022.133611
AFG2	Rice	2/26	7.7	n.d-0.2	Local marktet	Greece	2020	https://doi.org/10.1007/s00003-019-01231-7
AFG2	Wheat	0/18	0	n.d	Local marktet	Greece	2020	https://doi.org/10.1007/s00003-019-01231-7
AFTs	Maize	6/6	100	1.3-13	Local marktet	Greece	2020	https://doi.org/10.1007/s00003-019-01231-7
AFTs	Rice	8/26	30.8	n.d-0.6	Local marktet	Greece	2020	https://doi.org/10.1007/s00003-019-01231-7
AFTs	Wheat	4/18	22.2	n.d-1.3	Local marktet	Greece	2020	https://doi.org/10.1007/s00003-019-01231-7
FB1	Miaze	74/257	28.6	n.d-4414.9	Dairy farms	Belgium	2019	https://doi.org/10.1016/j.trac.2020.116156
FB1	Maize	70/98	71.1	n.d-50.9	Grain store	Spain	2020	https://doi.org/10.1016/j.foodcont.2020.107370
FB1	Maize	34/45	76	59.9-3611	Warehouse	Albania	2021	https://doi.org/10.3390/MOLECULES26010172
FB1	Maize	27/45	60	169-3836	Warehouse	Albania	2021	https://doi.org/10.3390/MOLECULES26010172
FB1	Corn	11/27	40.74	n.d-5902	Farms	Spain	2020	https://doi.org/10.3390/microorganisms8010141
FB1	Maize silage	21/28	75	14-356	Dairy farm	Austria	2022	https://doi.org/10.1007/s12550-022-00453-3
FB1	Maize flour	33/64	51.6	n.d-1.46	Supermarkets, retail shops	Hungry	2019	https://doi.org/10.3390/toxins11120709
FB1	Maize	389/400	97	9-21239	Fields	Serbia	2023	https://doi.org/10.3390/foods12051002
FB2	Maize silage	14/28	50	10.1-97.8	Dairy farm	Austria	2022	https://doi.org/10.1007/s12550-022-00453-3
FB2	Corn	10/27	37.03	n.d-740	Farms	Spain	2020	https://doi.org/10.3390/microorganisms8010141
FB2	Miaze	26/257	10.2	n.d-1427.4	Dairy farms	Belgium	2019	https://doi.org/10.1016/j.trac.2020.116156
FB2	Maize	55/98	56.1	n.d-12.1	Grain store	Spain	2020	https://doi.org/10.1016/j.foodcont.2020.107370
FB2	Maize	388/400	97	5-5825	Fields	Serbia	2023	https://doi.org/10.3390/foods12051002
FB2	Maize flour	6/64	9.4	n.d-0.73	Supermarkets, retail shops	Hungry	2019	https://doi.org/10.3390/toxins11120709
FB3	Miaze	23/257	9	n.d-451.2	Dairy farms	Belgium	2019	https://doi.org/10.1016/j.trac.2020.116156
FB1B2	Maize	34/45	76	59.9-6757	Warehouse	Albania	2021	https://doi.org/10.3390/MOLECULES26010172
FB1B2	Maize flour	45994	25	160.8-216.4	Retail market	Poland	2022	https://doi.org/10.26444/aaem/144416
TFU	Miaze	73/257	28.6	n.d-6253.5	Dairy farms	Belgium	2019	https://doi.org/10.1016/j.trac.2020.116156
TFU	Maize	170/191	89	24-13800	Fields	Croatia	2023	https://doi.org/10.3390/foods12051002
TFU	Corn	7/10	70	n.d-1009.36	Market	Romania	2022	https://doi.org/10.3390/app12052579
DON	Maize	120/120	100	n.d-10972	Farmer	Germany	2021	https://doi.org/10.3390/TOXINS13020110
DON	Maize	220/257	85.6	n-d-5322.4	Dairy farms	Belgium	2019	https://doi.org/10.1016/j.trac.2020.116156
DON	Maize	31/98	31.6	n.d-1737	Grain store	Spain	2020	https://doi.org/10.1016/j.foodcont.2020.107370
DON	Maize	11/45	24	110-799	Warehouse	Albania	2021	https://doi.org/10.3390/MOLECULES26010172
DON	Maize	38/400	10	50-752	Fields	Serbia	2023	https://doi.org/10.3390/foods12051002
DON	Maize	3/15	20	n.d-1.79	Fields	Croatia	2024	https://doi.org/10.1515/opag-2022-0376
DON	Maize silage	22/28	79	30-1220	Dairy farm	Austria	2022	https://doi.org/10.1007/s12550-022-00453-3
DON	Maize	4/6	66.7	n.d-493.3	Local marktet	Greece	2020	https://doi.org/10.1007/s00003-019-01231-7
DON	Corn	4/16	25	n.d-152.20	Market	Romania	2022	https://doi.org/10.3390/app12052579
DON	Maize flour	8/24	33.3	129-1511	Retail market	Poland	2022	https://doi.org/10.26444/aaem/144416
DON	Maize	205/268	74	22-9923	Fields	Croatia	2023	https://doi.org/10.3390/foods12051002
DON	Rice	21/26	84.6	n.d-278.2	Local marktet	Greece	2020	https://doi.org/10.1007/s00003-019-01231-7
DON	Wheat flour	9/75	12	110.6-607	Retail market	Poland	2022	https://doi.org/10.26444/aaem/144416
DON	Wheat	18/18	100	71-475	Local marktet	Greece	2020	https://doi.org/10.1007/s00003-019-01231-7
DON	Wheat	16/71	23	112-1916	Warehouse	Albania	2021	https://doi.org/10.3390/MOLECULES26010172
DON	Wheat	0/21	0	n.d	Fields	Croatia	2024	https://doi.org/10.1515/opag-2022-0376
OTA	Maize	0/15	0	n.d	Fields	Croatia	2024	https://doi.org/10.1515/opag-2022-0376
OTA	Maize	0/98	0	n.d	Grain store	Spain	2020	https://doi.org/10.1016/j.foodcont.2020.107370
OTA	Corn flour	3/45	6.66	0.7-1.6	Market	Poland	2019	https://doi.org/10.1016/j.foodchem.2019.01.101
OTA	Corn groats	0/14	0	n.d	Market	Poland	2019	https://doi.org/10.1016/j.foodchem.2019.01.101
OTA	Wheat flour	13/113	12	0.7-5.8	Market	Poland	2019	https://doi.org/10.1016/j.foodchem.2019.01.101
OTA	Wheat	0/21	0	n.d	Fields	Croatia	2024	https://doi.org/10.1515/opag-2022-0376
OTA	Wheat grain	2/11	18	0.9-2.9	Market	Poland	2019	https://doi.org/10.1016/j.foodchem.2019.01.101
ZEN	Maize	168/382	44	3.1-1241	Fields	Croatia	2023	https://doi.org/10.3390/foods12051002
ZEN	Miaze	128/257	49.8	n.d-2791.6	Dairy farms	Belgium	2019	https://doi.org/10.1016/j.trac.2020.116156
ZEN	Maize	24/98	24.5	n.d-11.3	Grain store	Spain	2020	https://doi.org/10.1016/j.foodcont.2020.107370
ZEN	Maize	115/120	96	n.d-3910	Farmer	Germany	2021	https://doi.org/10.3390/TOXINS13020110
ZEN	Maize	2/45	4.4	218-263	Warehouse	Albania	2021	https://doi.org/10.3390/MOLECULES26010172
ZEN	Maize silage	17/28	61	2.08-53.9	Dairy farm	Austria	2022	https://doi.org/10.1007/s12550-022-00453-3
ZEN	Maize flour	2/10	10	84.4-212	Retail market	Poland	2022	https://doi.org/10.26444/aaem/144416
ZEN	Corn	1/12	8	n.d-18.565	Market	Romania	2022	https://doi.org/10.3390/app12052579
ZEN	Maize	3/15	20	n.d-2.34	Fields	Croatia	2024	https://doi.org/10.1515/opag-2022-0376
ZEN	Maize	1/400	0.25	n.d-57	Fields	Serbia	2023	https://doi.org/10.3390/foods12051002
ZEN	Wheat	0/21	0	n.d	Fields	Croatia	2024	https://doi.org/10.1515/opag-2022-0376
ZEN	Wheat flour	1/50	2	n.d-29.4	Retail market	Poland	2022	https://doi.org/10.26444/aaem/144416

## Sheet: TableS3 America
Mycotoxins	Matrix	Samples/Positive	Incidence (%)	Concentration Range (µg/kg)	Sample source	Country	Year	DOI
AFB1	Maize flour	25/248	10	1.0-13	Retail stores	Brazil	2020	https://doi.org/10.1016/j.fct.2020.111572
AFB1	Corn grain/silage	100/1828	5.47	n.d-606	Farms, feed production facilities	USA	2021	https://doi.org/10.3390/toxins13080516
AFB1	Corn flour	1/21	5	_	Farms	Brazil	2019	https://doi.org/10.1016/j.fct.2019.03.046
AFB1	Maize	1/25	4	n.d-21.46	Different source	Mexico	2022	https://doi.org/10.1080/09603123.2021.1953447
AFB1	Corn	28/234	11.96	n.d-2.20	Fields	Brazil	2023	https://doi.org/10.1002/jsfa.12801
AFB1	Rice	64/90	71	0.08-19.0	Local store and market	Colombia	2019	https://doi.org/10.1016/j.foodcont.2018.11.046
AFB1	Rice	1/66	1.5	_	Households farms	Brazil	2019	https://doi.org/10.1016/j.fct.2019.03.046
AFB1	Rice	7/43	21.21	n.d-47.07	Open box trucks	Mexico	2022	https://doi.org/10.1080/09603123.2021.1953447
AFB1	Wheat flour	0/39	0	n.d	Households farms	Brazil	2019	https://doi.org/10.1016/j.fct.2019.03.046
AFB2	Corn flour	0/21	0	n.d	Farms	Brazil	2019	https://doi.org/10.1016/j.fct.2019.03.046
AFB2	Corn	1/234	0.42	n.d-1.20	Fields	Brazil	2023	https://doi.org/10.1002/jsfa.12801
AFB2	Rice	0/66	0	n.d	Households farms	Brazil	2019	https://doi.org/10.1016/j.fct.2019.03.046
AFB2	Rice	26/90	29	0.09-1.42	Local store and market	Colombia	2019	https://doi.org/10.1016/j.foodcont.2018.11.046
AFB2	Wheat flour	0/39	0	n.d	Households farms	Brazil	2019	https://doi.org/10.1016/j.fct.2019.03.046
AFG1	Rice	0/66	0	n.d	Households farms	Brazil	2019	https://doi.org/10.1016/j.fct.2019.03.046
AFG1	Corn flour	1/21	5	_	Households farms	Brazil	2019	https://doi.org/10.1016/j.fct.2019.03.046
AFG1	Wheat flour	0/39	0	n.d	Households farms	Brazil	2019	https://doi.org/10.1016/j.fct.2019.03.046
AFG2	Corn flour	0/21	0	n.d	Households farms	Brazil	2019	https://doi.org/10.1016/j.fct.2019.03.046
AFG2	Rice	1/90	1	0.62-0.62	Local store and market	Colombia	2019	https://doi.org/10.1016/j.foodcont.2018.11.046
AFG2	Rice	1/66	1.5	2	Households farms	Brazil	2019	https://doi.org/10.1016/j.fct.2019.03.046
AFG2	Wheat flour	0/39	0	n.d	Households farms	Brazil	2019	https://doi.org/10.1016/j.fct.2019.03.046
AFTs	Corn flour	2/21	10	1.3-3.9	Households farms	Brazil	2019	https://doi.org/10.1016/j.fct.2019.03.046
AFTs	Corn grain/silage	291/1828	15.91	n.d-611	Farms, feed production facilities	USA	2021	https://doi.org/10.3390/toxins13080516
AFTs	Rice	6/53	11	_	Households	Brazil	2020	https://doi.org/10.1016/j.foodres.2020.109272
AFTs	Rice	68/90	75.6	0.08-19	Local store and market	Colombia	2019	https://doi.org/10.1016/j.foodcont.2018.11.046
AFTs	Rice	2/66	3	2.0.3.9	Households farms	Brazil	2019	https://doi.org/10.1016/j.fct.2019.03.046
AFTs	Rice	3/58	5	1.28-2.38	Households	Brazil	2021	https://doi.org/10.1080/19393210.2021.1920053
AFTs	Wheat flour	0/39	0	n.d	Households farms	Brazil	2019	https://doi.org/10.1016/j.fct.2019.03.046
FB1	Maize flour	234/248	94	21.1-2582	Retail stores	Brazil	2020	https://doi.org/10.1016/j.fct.2020.111572
FB1	Corn	107/234	45.72	n.d-4810	Fields	Brazil	2023	https://doi.org/10.1002/jsfa.12801
FB1	Corn flour	21/21	100	6.8-883.0	Households farms	Brazil	2019	https://doi.org/10.1016/j.fct.2019.03.046
FB1	Maize grain	79/90	88	n.d-45145.82	Fields	USA	2022	https://doi.org/10.3390/toxins14070431
FB1	Maize	22/25	88	79.22–16672.62	Fields & Market	Mexico	2022	https://doi.org/10.1080/09603123.2021.1953447
FB1	Maize grains	109/119	92	80-9881	Fields	Uruguay	2023	https://doi.org/10.1007/s12550-023-00498-y
FB1	Maize	_	87.5	6-6030	Fields	Brazil	2021	https://doi.org/10.1007/s12550-020-00414-8
FB1	Rice	0/66	0	n.d	Households farms	Brazil	2019	https://doi.org/10.1016/j.fct.2019.03.046
FB1	Wheat flour	3/8	8	3.2-43.6	Households farms	Brazil	2019	https://doi.org/10.1016/j.fct.2019.03.046
FB2	Maize flour	234/248	94	8-1148	Retail stores	Brazil	2020	https://doi.org/10.1016/j.fct.2020.111572
FB2	Corn flour	9/21	43	89.8-630.5	Households farms	Brazil	2019	https://doi.org/10.1016/j.fct.2019.03.046
FB2	Maize grain	76/90	84	n.d- 22,538.63	Fields	USA	2022	https://doi.org/10.3390/toxins14070431
FB2	Maize	_	62.5	4-2030	Fields	Brazil	2021	https://doi.org/10.1007/s12550-020-00414-8
FB2	Maize grains	90/119	76	80–4138	Fields	Uruguay	2023	https://doi.org/10.1007/s12550-023-00498-y
FB2	Rice	1/66	1.5	_	Households farms	Brazil	2019	https://doi.org/10.1016/j.fct.2019.03.046
FB2	Wheat flour	4/10	10	11.5-272.4	Households farms	Brazil	2019	https://doi.org/10.1016/j.fct.2019.03.046
FB3	Maize grain	72/90	80	n.d- 17,972.72	Fields	USA	2022	https://doi.org/10.3390/toxins14070431
FB3	Maize	_	36.1	9-330	Fields	Brazil	2021	https://doi.org/10.1007/s12550-020-00414-8
TFU	Maize	_	87.5	6-8390	Fields	Brazil	2021	https://doi.org/10.1007/s12550-020-00414-8
TFU	Corn flour	21/21	100	6.8-1513.5	Households farms	Brazil	2019	https://doi.org/10.1016/j.fct.2019.03.046
TFU	Corn grain/silage	1245/1828	68	n.d-59117	Farms, feed production facilities	USA	2021	https://doi.org/10.3390/toxins13080516
TFU	Rice	1/66	1.5	_	Households farms	Brazil	2019	https://doi.org/10.1016/j.fct.2019.03.046
TFU	Rice	26/58	45	3.78-13.95	Households	Brazil	2021	https://doi.org/10.1080/19393210.2021.1920053
TFU	Rice	1/53	2	_	Households	Brazil	2020	https://doi.org/10.1016/j.foodres.2020.109272
TFU	Wheat flour	5/13	13	14.6-316.0	Households farms	Brazil	2019	https://doi.org/10.1016/j.fct.2019.03.046
DON	Maize flour	89/248	36	3-595	Retail stores	Brazil	2020	https://doi.org/10.1016/j.fct.2020.111572
DON	Corn grain/silage	1523/1828	83.31	n.d-27000	Farms, feed production facilities	USA	2021	https://doi.org/10.3390/toxins13080516
DON	Corn	3/234	1.28	n.d-529	Fields	Brazil	2023	https://doi.org/10.1002/jsfa.12801
DON	Maize grain	87/90	96.66	n.d-20475	Fields	USA	2022	https://doi.org/10.3390/toxins14070431
DON	Maize grains	59/119	49.41	59–922	Fields	Uruguay	2023	https://doi.org/10.1007/s12550-023-00498-y
DON	Corn flour	9/21	43	43.9-78.6	Households farms	Brazil	2019	https://doi.org/10.1016/j.fct.2019.03.046
DON	Rice	8/66	12	7.0-171.7	Households farms	Brazil	2019	https://doi.org/10.1016/j.fct.2019.03.046
DON	Rice	2/32	5.26	13.5-41.0	Fields	Brazil	2021	https://doi.org/10.1016/j.ijfoodmicro.2021.109127
DON	Wheat flour	38/97	97	27.8-2203.8	Households farms	Brazil	2019	https://doi.org/10.1016/j.fct.2019.03.046
DON	Wheat flour	200/200	100	53-2905	Supermarkets	Brazil	2021	https://doi.org/10.1080/19393210.2021.1920053
OTA	Corn flour	0/21	0	n.d	Households farms	Brazil	2019	https://doi.org/10.1016/j.fct.2019.03.046
OTA	Flour	5/47	10.6	n.-1.73	Market	Chile	2022	https://doi.org/10.1016/j.foodcont.2022.109493
OTA	Rice	1/53	2	_	Households	Brazil	2020	https://doi.org/10.1016/j.foodres.2020.109272
OTA	Rice	0/66	0	n.d	Households farms	Brazil	2019	https://doi.org/10.1016/j.fct.2019.03.046
OTA	Wheat flour	3/8	8	0.6-1.4	Households farms	Brazil	2019	https://doi.org/10.1016/j.fct.2019.03.046
ZEN	Wheat flour	0	0	n.d	Households farms	Brazil	2020	https://doi.org/10.1016/j.fct.2019.03.046
ZEN	Corn	4/234	1.7	n.d-428	Fields	Brazil	2023	https://doi.org/10.1002/jsfa.12801
ZEN	Corn flour	4/21	19	8.7-508.9	Households farms	Brazil	2020	https://doi.org/10.1016/j.fct.2019.03.046
ZEN	Maize grains	66/119	55.46	_	Fields	Uruguay	2023	https://doi.org/10.1007/s12550-023-00498-y
ZEN	Maize grain	76/90	84	n.d-4148.75	Fields	USA	2022	https://doi.org/10.3390/toxins14070431
ZEN	Maize flour	27/248	11	24.2-630	Retail stores	Brazil	2020	https://doi.org/10.1016/j.fct.2020.111572
ZEN	Rice	35/38	92.1	7.5-757.6	Fields	Brazil	2021	https://doi.org/10.1016/j.ijfoodmicro.2021.109127
ZEN	Rice	39/58	67	0.035-174.28	Households	Brazil	2021	https://doi.org/10.1080/19393210.2021.1920053
ZEN	Rice	18/66	27	1.7-230.0	Households farms	Brazil	2020	https://doi.org/10.1016/j.fct.2019.03.046
ZEN	Rice	8/53	15	_	Households	Brazil	2020	https://doi.org/10.1016/j.foodres.2020.109272

## Sheet: TableS4-Africa
Mycotoxins	Matrix	Samples/Positive	Incidence (%)	Concentration Range (µg/kg)	Sample source	Country	Year	DOI
AFB1	Maize	23/100	23	0.10-4.96	Silos & markets	South Africa	2021	https://doi.org/10.3390/separations
AFB1	Maize	0/24	0	n.d	Household	South Africa	2020	https://doi.org/10.1080/19440049.2020.1808715
AFB1	Maize	35/53	66.2	0.36-2277	Household	Nigeria	2021	https://doi.org/10.3390/toxins13090635
AFB1	Maize	72/90	65	0.78-339.3	Market	Ghana	2021	https://doi.org/10.1038/s41598-021-83751-7
AFB1	Maize grains	21/34	61.776	0.5-821.4	Storage Barns and Silos	Ghana	2019	https://doi.org/10.1016/j.foodcont.2019.04.035
AFB1	Maize flour	12/12	100	1.2-120.5	Public health center and retail market	Côte d’Ivoire	2023	https://doi.org/10.1007/s11274-023-03577-5
AFB1	Maize porridge	0/20	0	n.d	Household	South Africa	2020	https://doi.org/10.1080/19440049.2020.1808715
AFB1	Maize dough	53/70	76	n.d-68.9	Household	Togo	2021	https://doi.org/10.1016/j.foodcont.2020.107673
AFB1	Rice grain	3/24	12.5	100-200	Market	Egypt	2019	https://doi.org/10.13005/bbra/2734
AFB1	Rice	80/142	56.5	0.36-416	Household	Nigeria	2021	https://doi.org/10.3390/toxins13090635
AFB1	Rice	108/200	54	n.d-921	Mills and sellers	Kenya	2021	https://doi.org/10.3390/toxins13030203
AFB1	Wheat	0/3	0	n.d	Household	South Africa	2020	https://doi.org/10.1080/19440049.2020.1808715
AFB1	Wheat	12/36	33	0.13-49.79	Retailer	Egypt	2020	https://doi.org/10.1016/j.toxrep.2020.07.003
AFB1	Wheat	59/136	43.38	17-37.8	Fields	Tunisia	2023	https://doi.org/10.1080/19393210.2023.2219996
AFB2	Maize	59/90	65.5	0.52-103	Market	Ghana	2021	https://doi.org/10.1038/s41598-021-83751-7
AFB2	Maize	1/24	1.24	n.d-0.21	Household	South Africa	2020	https://doi.org/10.1080/19440049.2020.1808715
AFB2	Maize	22/53	42.3	0.11-189	Household	Nigeria	2021	https://doi.org/10.3390/toxins13090635
AFB2	Maize dough	20/70	29	0.44-7.15	Household	Togo	2021	https://doi.org/10.1016/j.foodcont.2020.107673
AFB2	Maize porridge	0/20	0	n.d	Household	South Africa	2020	https://doi.org/10.1080/19440049.2020.1808715
AFB2	Maize	37/100	37	0.009-4.92	Silos & markets	South Africa	2021	https://doi.org/10.3390/separations
AFB2	Maize grains	17/34	50	0.5-107.4	Storage Barns and Silos	Ghana	2019	https://doi.org/10.1016/j.foodcont.2019.04.035
AFB2	Rice flour	6/6	100	0.1-1.9	Public health center and retail market	Côte d’Ivoire	2023	https://doi.org/10.1007/s11274-023-03577-05
AFB2	Rice	37/142	26.1	0.22-25.3	Household	Nigeria	2021	https://doi.org/10.3390/toxins13090635
AFB2	Rice	22/200	11	n.d-72	Mills and sellers	Kenya	2021	https://doi.org/10.3390/toxins13030203
AFB2	Wheat	27/36	75	0.12-2.96	Retailer	Egypt	2020	https://doi.org/10.1016/j.toxrep.2020.07.003
AFB2	Wheat	0/3	0	n.d	Household	South Africa	2020	https://doi.org/10.1080/19440049.2020.1808715
AFG1	Maize	35/90	38.8	0.98-14.5	Market	Ghana	2021	https://doi.org/10.1038/s41598-021-83751-7
AFG1	Maize	18/53	33.1	0.27-1320	Household	Nigeria	2021	https://doi.org/10.3390/toxins13090635
AFG1	Maize	0/24	0	n.d	Household	South Africa	2020	https://doi.org/10.1080/19440049.2020.1808715
AFG1	Maize	43/100	43	0.007-1.94	Silos & markets	South Africa	2021	https://doi.org/10.3390/separations
AFG1	Maize dough	0/70	0	n.d	Household	Togo	2021	https://doi.org/10.1016/j.foodcont.2020.107673
AFG1	Maize porridge	0/24	0	n.d	Household	South Africa	2020	https://doi.org/10.1080/19440049.2020.1808715
AFG1	Maize grains	14/34	41.17	0.5-7.1	Storage Barns and Silos	Ghana	2019	https://doi.org/10.1016/j.foodcont.2019.04.035
AFG1	Rice	6/200	3	n.d-1	Mills and sellers	Kenya	2021	https://doi.org/10.3390/toxins13030203
AFG1	Rice	25/142	17.4	0.28-484	Household	Nigeria	2021	https://doi.org/10.3390/toxins13090635
AFG1	Wheat	0/3	0	n.d	Household	South Africa	2020	https://doi.org/10.1080/19440049.2020.1808715
AFG1	Wheat	36/36	100	0.23-8.41	Retailer	Egypt	2020	https://doi.org/10.1016/j.toxrep.2020.07.003
AFG2	Maize	0/24	0	n.d	Household	South Africa	2020	https://doi.org/10.1080/19440049.2020.1808715
AFG2	Maize dough	0/70	0	n.d	Household	Togo	2021	https://doi.org/10.1016/j.foodcont.2020.107673
AFG2	Maize grains	3/19	15.78	0.5-1.0	Storage Barns and Silos	Ghana	2019	https://doi.org/10.1016/j.foodcont.2019.04.035
AFG2	Maize porridge	0/20	0	n.d	Household	South Africa	2020	https://doi.org/10.1080/19440049.2020.1808715
AFG2	Maize	4/53	7.7	0.85-77.1	Household	Nigeria	2021	https://doi.org/10.3390/toxins13090635
AFG2	Maize	14/90	15.5	1.09-5.51	Market	Ghana	2021	https://doi.org/10.1038/s41598-021-83751-7
AFG2	Rice	12/142	8.7	6.31-30.2	Household	Nigeria	2021	https://doi.org/10.3390/toxins13090635
AFG2	Rice	3/200	1.5	n.d-0.6	Mills and sellers	Kenya	2021	https://doi.org/10.3390/toxins13030203
AFG2	Wheat	36/36	100	0.02-1.37	Retailer	Egypt	2020	https://doi.org/10.1016/j.toxrep.2020.07.003
AFG2	Wheat	0/3	0	n.d	Household	South Africa	2020	https://doi.org/10.1080/19440049.2020.1808715
AFTs	Maize	35/53	66.9	0.36-3863	Household	Nigeria	2021	https://doi.org/10.3390/toxins13090635
AFTs	Maize	72/90	80	0.78-445.01	Market	Ghana	2021	https://doi.org/10.1038/s41598-021-83751-7
AFTs	Corn	20/20	100	270-41.70	Markets, fields and stored	Nigeria	2020	https://doi.org/10.1016/j.sciaf.2019.e00188
AFTs	Maize dough	53/70	76	1.1-75.9	Household	Togo	2021	https://doi.org/10.1016/j.foodcont.2020.107673
AFTs	Maize	26/100	26	0.080-9.34	Silos & markets	South Africa	2021	https://doi.org/10.3390/separations
AFTs	Maize grains	34/34	100	0.5-945	Storage Barns and Silos	Ghana	2019	https://doi.org/10.1016/j.foodcont.2019.04.035
AFTs	Maize	410/800	51.2	n.d-1369	Farmer	Zimbabwe	2021	https://doi.org/10.3390/foods10020287
AFTs	Maize	8/19	42	n.d-252.44	Market	Burkina Faso	2022	https://doi.org/10.1016/j.toxcx.2022.100138
AFTs	Rice	58/58	100	2.10-248.20	Markets, fields and stored	Nigeria	2020	https://doi.org/10.1016/j.sciaf.2019.e00188
AFTs	Rice	110/200	55.5	n.d-993	Mills and sellers	Kenya	2021	https://doi.org/10.3390/toxins13030203
AFTs	Rice	80/142	56.5	0.36-955	Household	Nigeria	2021	https://doi.org/10.3390/toxins13090635
AFTs	Rice	9/40	22.5	n.d-4.83	Market	Burkina Faso	2022	https://doi.org/10.1016/j.toxcx.2022.100138
FB1	Maize flour	12/12	100	50.9-288.6	Public health center and retail market	Côte d’Ivoire	2023	https://doi.org/10.1007/s11274-023-03577-05
FB1	Maize	22/24	91.66	101.7-2153	Household	South Africa	2020	https://doi.org/10.1080/19440049.2020.1808715
FB1	Maize porridge	18/20	90	24.56-143.26	Household	South Africa	2020	https://doi.org/10.1080/19440049.2020.1808715
FB1	Maize	99/100	99	4.8-1566.7	Silos & markets	South Africa	2021	https://doi.org/10.3390/separations
FB1	Maize	121/123	98.37	12.3-8908	Silos	South Africa	2020	https://doi.org/10.3390/toxins12030149
FB1	Maize	29/30	96.6	289-42143	Market	Algeria	2020	https://doi.org/10.3390/toxins12030194
FB1	Maize	49/53	93	22.9-47168	Household	Nigeria	2021	https://doi.org/10.3390/toxins13090635
FB1	Rice	0/30	0	n.d	Market	Algeria	2020	https://doi.org/10.3390/toxins12030194
FB1	Rice	0/200	0	n.d	Mills and sellers	Kenya	2021	https://doi.org/10.3390/toxins13030203
FB1	Rice	31/142	21.7	80.2-413	Household	Nigeria	2021	https://doi.org/10.3390/toxins13090635
FB1	Wheat	0/3	0	n.d	Household	South Africa	2020	https://doi.org/10.1080/19440049.2020.1808715
FB2	Maize flour	12/12	100	17.2-176.5	Public health center and retail market	Côte d’Ivoire	2023	https://doi.org/10.1007/s11274-023-03577-05
FB2	Maize	0/24	0	n.d	Household	South Africa	2020	https://doi.org/10.1080/19440049.2020.1808715
FB2	Maize	112/123	91.05	7.9-3383	Silos	South Africa	2020	https://doi.org/10.3390/toxins12030149
FB2	Maize porridge	0/20	0	n.d	Household	South Africa	2020	https://doi.org/10.1080/19440049.2020.1808715
FB2	Maize	27/30	90	27.5-8603	Market	Algeria	2020	https://doi.org/10.3390/toxins12030194
FB2	Maize	39/100	39	4.2-239.0	Silos & markets	South Africa	2021	https://doi.org/10.3390/separations
FB2	Maize	48/53	90.1	23.0-13013	Household	Nigeria	2021	https://doi.org/10.3390/toxins13090635
FB2	Rice	1/200	0.5	n.d-8	Mills and sellers	Kenya	2021	https://doi.org/10.3390/toxins13030203
FB2	Rice flour	5/6	83.3	3.5-82.7	Public health center and retail market	Côte d’Ivoire	2023	https://doi.org/10.1007/s11274-023-03577-05
FB2	Rice	0/30	0	n.d	Market	Algeria	2020	https://doi.org/10.3390/toxins12030194
FB2	Rice	37/142	26.1	9.96-107	Household	Nigeria	2021	https://doi.org/10.3390/toxins13090635
FB2	Wheat	0/3	0	n.d	Household	South Africa	2020	https://doi.org/10.1080/19440049.2020.1808715
FB2	Wheat	0/30	0	n.d	Market	Algeria	2020	https://doi.org/10.3390/toxins12030194
FB3	Maize	98/123	79.67	<7-990	Silos	South Africa	2020	https://doi.org/10.3390/toxins12030149
FB3	Maize	22/24	91.66	100.4-1864.6	Household	South Africa	2020	https://doi.org/10.1080/19440049.2020.1808715
FB3	Maize	47/53	89.4	15.7-4949	Household	Nigeria	2021	https://doi.org/10.3390/toxins13090635
FB3	Maize porridge	18/20	90	30.04-137.81	Household	South Africa	2020	https://doi.org/10.1080/19440049.2020.1808715
FB3	Wheat	0/3	0	n.d	Household	South Africa	2020	https://doi.org/10.1080/19440049.2020.1808715
FB3	Rice flour	6/6	100	1.5-65.7	Public health center and retail market	Côte d’Ivoire	2023	https://doi.org/10.1007/s11274-023-03577-05
FB3	Rice	52/200	26	n.d-76	Mills and sellers	Kenya	2021	https://doi.org/10.3390/toxins13030203
FB3	Rice	31/142	21.7	15.7-58.8	Household	Nigeria	2021	https://doi.org/10.3390/toxins13090635
FB4	Rice	31/142	21.7	8.65-28.7	Household	Nigeria	2021	https://doi.org/10.3390/toxins13090635
FB4	Maize	48/53	91.5	4.0-3073	Household	Nigeria	2021	https://doi.org/10.3390/toxins13090635
FB1FB2	Maize flour	12/12	100	72.3-465.1	Public health center and retail market	Côte d’Ivoire	2023	https://doi.org/10.1007/s11274-023-03577-05
FB1FB3	Rice flour	6/6	100	1.8-143.2	Public health center and retail market	Côte d’Ivoire	2023	https://doi.org/10.1007/s11274-023-03577-05
TFU	Maize	49/53	93	43.1-68204	Household	Nigeria	2021	https://doi.org/10.3390/toxins13090635
TFU	Maize	75/100	75	4.2-1652.9	Silos & markets	South Africa	2021	https://doi.org/10.3390/separations
TFU	Maize	700/800	88.9	n.d-40000	Farmer	Zimbabwe	2021	https://doi.org/10.3390/foods10020287
TFU	Corn	15/20	75	110-5110	Markets, fields and stored	Nigeria	2020	https://doi.org/10.1016/j.sciaf.2019.e00188
TFU	Rice	37/142	26.1	9.96-601	Household	Nigeria	2021	https://doi.org/10.3390/toxins13090635
TFU	Rice	37/62	60	10-1200	Markets, fields and stored	Nigeria	2020	https://doi.org/10.1016/j.sciaf.2019.e00188
TFU	Rice	52/200	26	n.d-76	Mills and sellers	Kenya	2021	https://doi.org/10.3390/toxins13030203
DON	Maize	5/24	20.83	n.d-182.2	Household	South Africa	2020	https://doi.org/10.1080/19440049.2020.1808715
DON	Maize	61/123	49.59	8.2-1380	Silos	South Africa	2020	https://doi.org/10.3390/toxins12030149
DON	Maize porridge	1/20	5	n.d-194.8	Household	South Africa	2020	https://doi.org/10.1080/19440049.2020.1808715
DON	Corn flour	45/54	83.3	n.d-853	Retail market	Egypt	2022	https://doi.org/10.1016/j.foodcont.2022.108974
DON	Maize	13/30	43	47.6-2055	Market	Algeria	2020	https://doi.org/10.3390/toxins12030194
DON	Rice	0/30	0	n.d	Market	Algeria	2020	https://doi.org/10.3390/toxins12030194
DON	Wheat	2/3	66.3	n.d-64.9	Household	South Africa	2020	https://doi.org/10.1080/19440049.2020.1808715
DON	Wheat	27/30	90	68.30-1363	Market	Algeria	2020	https://doi.org/10.3390/toxins12030194
DON	Wheat flour	28/50	56	n.d-389	Retail market	Egypt	2022	https://doi.org/10.1016/j.foodcont.2022.108974
OTA	Maize	2/53	3.5	0.76-93.6	Household	Nigeria	2021	https://doi.org/10.3390/toxins13090635
OTA	Maize porridge	0/20	0	n.d	Household	South Africa	2020	https://doi.org/10.1080/19440049.2020.1808715
OTA	Maize	2/24	8.33	_	Household	South Africa	2020	https://doi.org/10.1080/19440049.2020.1808715
OTA	Maize	0/30	0	n.d	Market	Algeria	2020	https://doi.org/10.3390/toxins12030294
OTA	Corn	18/20	90	n.d-16.50	Markets, fields and stored	Nigeria	2020	https://doi.org/10.1016/j.sciaf.2019.e00188
OTA	Maize	95/100	95	1.6-19.44	Silos & markets	South Africa	2021	https://doi.org/10.3390/separations
OTA	Maize flour	5/12	41.66	0.1-0.5	Public health center and retail market	Côte d’Ivoire	2023	https://doi.org/10.1007/s11274-023-03577-05
OTA	Rice flour	2/6	33.3	0.2-0.3	Public health center and retail market	Côte d’Ivoire	2023	https://doi.org/10.1007/s11274-023-03577-05
OTA	Rice	30/57	53	1.20-16.9	Markets, fields and stored	Nigeria	2020	https://doi.org/10.1016/j.sciaf.2019.e00188
OTA	Rice	0/30	0	n.d	Market	Algeria	2020	https://doi.org/10.3390/toxins12030294
OTA	Rice	60/200	30	n.d-111	Mills and sellers	Kenya	2021	https://doi.org/10.3390/toxins13030203
OTA	Rice grain	3/24	12.5	50-100	Market	Egypt	2019	https://doi.org/10.13005/bbra/2734
OTA	Rice	6/142	4.3	59	Household	Nigeria	2021	https://doi.org/10.3390/toxins13090635
OTA	Wheat	0/30	0	n.d	Market	Algeria	2020	https://doi.org/10.3390/toxins12030294
OTA	Wheat	1/3	33.3	n.d	Household	South Africa	2020	https://doi.org/10.1080/19440049.2020.1808715
OTA	Wheat/flour	4/100	4	0.6-3.4	Mills	Lebanon	2019	https://doi.org/10.3390/toxins11080471
OTA	Wheat	2/36	5.55	n.d-1.37	Retailer	Egypt	2020	https://doi.org/10.1016/j.toxrep.2020.07.003
ZEN	Maize	53/100	53	0.1-51.30	Silos & markets	South Africa	2021	https://doi.org/10.3390/separations
ZEN	Maize	8/53	15.5	0.30-7.20	Household	Nigeria	2021	https://doi.org/10.3390/toxins13090635
ZEN	Maize porridge	0/20	0	n.d	Household	South Africa	2020	https://doi.org/10.1080/19440049.2020.1808715
ZEN	Maize	0/24	0	n.d	Household	South Africa	2020	https://doi.org/10.1080/19440049.2020.1808715
ZEN	Maize	7/30	23.3	20.4-579	Market	Algeria	2020	https://doi.org/10.3390/toxins12030194
ZEN	Maize	41/123	33.33	<0.6-146	Silos	South Africa	2020	https://doi.org/10.3390/toxins12030149
ZEN	Rice	6/30	20	8.6-15.5	Market	Algeria	2020	https://doi.org/10.3390/toxins12030294
ZEN	Rice	80/142	56.5	0.32-8.65	Household	Nigeria	2021	https://doi.org/10.3390/toxins13090635
ZEN	Wheat	0/3	0	n.d	Household	South Africa	2020	https://doi.org/10.1080/19440049.2020.1808715
ZEN	Wheat	19/30	63.3	9.6-295	Market	Algeria	2020	https://doi.org/10.3390/toxins12030294
